# Supplementary material for: Patients with periodontitis exhibit persistent dysbiosis of the gut microbiota and distinct serum metabolome
Source: J Oral Microbiol. 2025 May 8;17(1):2499284. doi: 10.1080/20002297.2025.2499284 (PMC12064113; doi:10.1080/20002297.2025.2499284)
Supplement: Table_S1_for_submission_R1.xlsx [file ZJOM_A_2499284_SM7380.xlsx]

## Sheet: For revision
Table S1. Dmographic data of study participants.
	Healthy (N=23)	Periodontitis Pre-treatment (N=30)	P value (a)	Periodontitis Post-treatment	P value (b)
Sex (M/F)	7/16	13/17	0.399	9/14	0.786
Age (years)	52.5 ± 2.7	55.6 ± 1.8	0.335	/
BMI	21.5 ± 0.5	23.5 ± 0.5	0.143	/
Number of teeth	26.5 ± 0.3	24.8 ± 0.5	0.0621	23.9 ± 0.6	0.833
PCR (%)	7.5 ± 1.6	50.5 ± 4.1	<0.0001	13.0 ± 3.4	<0.0001
PPD (mm)	2.2 ± 0.0	4.1 ± 0.2	<0.0001	2.8 ± 0.1	0.0003
CAL (mm)	2.4 ± 0.1	4.8 ± 0.2	<0.0001	3.8 ± 0.2	0.0313
BOP (%)	2.9 ± 0.6	50.8 ± 4.6	<0.0001	16.3 ± 2.7	0.0004
PESA (mm2)	1102.0 ± 28.4	2278.2 ± 123.2	<0.0001	1397.3 ± 93.3	<0.0001
PISA (mm2)	31.7 ± 5.0	1348.5 ± 152.2	<0.0001	303.8 ± 63.8	<0.0001
P-values were calculated using the Fisher's exact test (for Sex), the Kruskal–Wallis test followed by Dunn’s multiple comparison test or the two-tailed unpaired Mann-Whitney test. PCR = Plaque control record, PPD = Probing pocket depth, CAL = Clinical attacment level, BOP = Bleeding on probing, PESA = Periodontal epithelial surface area, PISA = Periodontal inflammatory surface area. (a): Comparis…
